# Supplementary material for: Immune-related lncRNAs pairs prognostic score model for prediction of survival in acute myeloid leukemia patients
Source: Clin Exp Med. 2023 May 26;23(8):4527–38. doi: 10.1007/s10238-023-01085-2 (PMC10725353; doi:10.1007/s10238-023-01085-2)
Supplement: Supplementary file 1 — Supplementary file1 (XLSX 27 kb) [file 10238_2023_1085_MOESM1_ESM.xlsx]

## Sheet: Sheet1
AC022098.2
SNHG15
AL133371.2
AC025287.3
AC127521.1
BAIAP2.DT
AL117336.2
AL355297.2
AC008771.1
AC127024.5
SNHG5
AC135050.3
AL450998.2
AL590666.1
AC010531.3
AP001363.1
AC005776.2
AC108010.1
LINC00654
LINC01003
IL10RB.DT
LINC01126
AC006960.2
AC093157.1
AC127024.2
AC112907.3
AC006449.6
AC008105.1
AL035461.2
HOXB.AS3
AC022217.3
VPS9D1.AS1
MALAT1
AC025181.2
AC124248.1
HM13.IT1
RHPN1.AS1
LINC00265
AC145098.1
ZNF426.DT
AL844908.1
AC012150.2
AP001189.1
AC015849.3
AP006621.3
AC010680.4
LINC02328
AL158825.2
AP003352.1
AC132192.2
MIAT
U73169.1
TPRG1.AS1
AP006621.2
AC004540.2
AC022239.1
AC112491.1
C1RL.AS1
AL133355.1
AC026470.2
AC080112.1
AC024145.1
C20orf197
LINC00649
EPB41L4A.AS1
AC139887.1
AC087239.1
TMPO.AS1
AL133330.1
AL359921.2
AC125603.2
LNCAROD
AC127496.2
ZBTB40.IT1
AC016747.3
SOS1.IT1
AL031670.1
LINC00399
PSMB8.AS1
TP53TG1
AF117829.1
PRKCZ.AS1
MIR1.1HG.AS1
AL512306.2
AC019185.1
AC135050.6
NRIR
AC092127.2
LINC02035
AC005785.1
AC091814.1
AL137003.1
AC010615.2
AC118344.1
CASC15
NEAT1
AL137779.1
AC132872.1
AL596442.1
AC010889.1
SNHG6
AL118506.1
AC020907.4
AC108673.2
LINC01504
AL162274.2
LINC01150
AL392172.1
AC104564.3
AC008870.2
AC007038.1
AC010880.1
AP000759.1
LINC01238
MINCR
NBR2
EGOT
AL590723.1
AC010525.1
LINC01637
ST7.AS1
CDC42.IT1
LINC01006
RASSF1.AS1
AC020765.2
LINC01220
INE1
ANKRD44.IT1
AC109460.2
AL031667.3
AC025171.1
AC074029.3
ADAMTSL4.AS1
SNHG3
AC026401.3
AC015922.2
AF131215.5
FAM30A
HOXA11.AS
PAN3.AS1
MAST4.AS1
LINC01341
AP001437.1
AL133415.1
LINC02207
MMP25.AS1
BX539320.1
FOXCUT
AC117500.2
AL390066.1
AC022182.2
ST3GAL6.AS1
HLA.DQB1.AS1
SNHG14
AC104564.5
TMEM44.AS1
AL137779.2
AC110285.2
AC005540.1
NORAD
AC093642.1
AC011477.3
AC139887.2
AP003774.1
TRBV11.2
AC132216.1
AL360181.1
ZFAS1
AC148476.1
AP000553.2
AC083799.1
AC018690.1
RHOXF1.AS1
AL021707.3
LINC00278
ALG13.AS1
AL139287.1
AC011933.3
GSEC
AC068722.2
AC105285.1
MIR503HG
AL139246.5
ATP2B1.AS1
AL354726.1
AL645608.8
AC017002.3
AC018755.4
HHIP.AS1
AC103858.1
TMCC1.AS1
AC100830.2
AC006435.2
AC020908.3
AL034550.2
CFAP58.DT
AL080317.1
AC074117.1
AC016876.1
AC018752.1
AC015911.8
AL122010.1
AC024075.3
AL513008.1
AL136115.2
AC012073.1
AC010834.3
FOXP1.AS1
AC136475.1
AC010468.1
AGBL5.IT1
GAS6.AS1
AP001029.1
AL161421.1
AC135050.5
LINC01436
AL139384.1
AC004847.1
AC079610.2
AC087741.1
AC009120.2
AC109635.4
AC025265.1
HOTAIRM1
A2M.AS1
OSER1.DT
KLF3.AS1
AC000123.1
AC112496.1
AC004080.5
AC104232.1
Z82243.1
AC015911.3
CCDC18.AS1
AC011491.2
GEMIN7.AS1
AC004837.2
AC108134.4
AL161785.1
AC092747.4
AC022150.2
CYTOR
AC108449.2
HOXB.AS2
AP005899.1
KMT2E.AS1
AC115102.1
AC005726.3
LINC01127
MIR4435.2HG
LUCAT1
AL359962.1
AL357874.2
AC015912.3
AC015726.1
AF127577.2
AC090589.3
AC138028.4
AC055822.1
AC093620.1
AL596325.2
AC118658.1
AC034231.1
AC116914.2
AC093673.1
AC136475.3
AL049840.3
AC004918.1
AC119428.2
AL023653.1
LINC00847
AC104695.3
AC115618.2
U62631.1
AC011825.2
AC067838.1
TRIM52.AS1
U47924.2
AC068768.1
AL020997.2
THAP9.AS1
ZNF793.AS1
AL121992.2
AL021807.1
AC084871.1
BOLA3.AS1
AC092535.4
AL355432.1
AC007365.1
SPART.AS1
LINC00402
AC005840.4
LINC01475
AL590385.2
LINC00189
AC253536.3
AC066613.1
BX323046.1
AC013403.2
AL121929.2
AC246817.2
SNHG10
EBLN3P
AL135925.1
AC026771.1
LOXL1.AS1
AC016888.1
AL162231.2
AC016735.1
CKMT2.AS1
LINC00641
AC093484.4
AC068473.5
GK.AS1
SMCR2
AC009716.1
LINC.PINT.1
ILF3.DT
AL031714.1
AL118508.1
AC068580.3
AC084018.1
AC245884.11
UCA1
AC104170.1
LINC02390
Z83843.1
LINC02593
AL117379.1
AL136115.1
LINC00539
AC067852.3
FMR1.IT1
AL731567.1
AC005392.2
AC008982.2
SNHG1
LINC00426
CTBP1.AS
AP002340.1
AC010542.5
AP001266.2
AC004034.1
AC012181.1
AC124312.5
AC003102.1
AC004943.2
AL121944.1
LINC00339
AC016747.1
AC127024.4
AL390728.4
AC007878.1
AL049840.5
AC037198.2
AL049840.2
AC125437.1
AL138756.1
AC064801.1
LINC00852
AL354702.1
AC137932.1
AC015819.1
RPARP.AS1
WT1.AS
HCG11
AL031717.1
AC020978.3
AC092279.1
AP003392.1
DIP2A.IT1
AP002761.4
AC090559.1
AC083862.2
AC234775.3
AC090825.1
AC010260.1
AC005332.7
LINC01806
SERPINB9P1
AC012181.2
AC018926.1
AC008440.1
AC104109.4
AC090948.1
AL162430.2
AL354836.1
AL138955.1
DLGAP1.AS1
LINC00324
AC025034.1
AL031710.1
KDM7A.DT
AL118516.1
AC141424.1
MIR29B2CHG
WASIR2
Z93241.1
AL133227.1
AP003469.2
RHOA.IT1
AC011462.4
AC080162.1
AC115837.1
BX284668.5
AC009093.6
AC007566.1
NRSN2.AS1
PCAT6
AC096677.1
ZNF528.AS1
AP001178.2
AL731533.2
SLC25A25.AS1
AL450326.1
AL662844.4
LINC01736
AC097534.1
AL512770.1
AC022211.3
AL035587.1
AL078581.3
AL162586.1
AL645608.2
AC009005.1
PVT1
TUSC8
LINC00909
AL359555.1
LINC00863
ADNP.AS1
LINC01108
ZNF213.AS1
AC005696.1
SNHG4
AC022706.1
TRAPPC12.AS1
LINC02100
AC118754.1
AC007556.1
SNHG19
OLMALINC
RFX3.AS1
AC007619.1
C9orf139
AC005899.6
AC008753.3
LINC02340
LINC01137
AL162724.2
USP30.AS1
AL442125.2
DLGAP1.AS2
PCED1B.AS1
AL451069.3
AC243967.2
AL355574.1
LINC01645
AP001628.1
AATBC
LINC00342
AL365361.1
AL109741.1
AL158801.2
AC243829.1
AL032821.1
AC027763.2
AC020915.2
TMEM9B.AS1
AC021028.1
AC139887.4
AL390208.1
PLBD1.AS1
LINC02573
AC005838.2
LINC00671
TNFRSF14.AS1
AC021078.1
AL158207.2
NFE4
AC020659.1
AC026150.1
AC073130.2
AC005332.5
AC009133.3
AP001372.2
AC091563.1
AL442067.1
AC127496.5
AC103706.1
AC011498.3
AL157402.2
AL355922.1
AL109955.1
AC007663.2
PSMA3.AS1
AC074135.1
AC018638.7
CD44.AS1
AL162424.1
AC124312.2
AC096992.2
AC090948.2
SEMA3F.AS1
AC024896.1
AC004923.4
AC120053.1
AC025171.2
AC002558.3
AC010320.3
AC010247.2
CEBPA.DT
AC244502.3
AL355916.1
AC133919.2
LINC01089
AL139022.1
AL121672.3
AC008735.2
AP002387.1
AC019257.1
AC140134.1
AL132989.1
AC138956.2
AL136295.7
AL392086.1
AC243960.1
XXYLT1.AS2
C8orf44
LINC00623
GATA2.AS1
AC087749.2
AC010247.1
AC005034.3
AC027097.1
AC073046.1
AC010761.1
E2F3.IT1
AC007114.1
BX284668.4
AC020658.5
PITPNA.AS1
BX537318.1
AL355338.1
AC021321.1
AC093726.1
AC245297.3
CNNM3.DT
AC092718.4
AC008676.1
AL157871.2
AL359962.2
AL445524.1
Z94721.1
AL513165.1
AC002553.2
AL133260.1
HMGA1P4
AC012615.6
MAPKAPK5.AS1
AC092171.1
AC073333.1
AC104316.1
LINC01943
AC010285.1
AC009970.1
AL606834.1
AC124283.3
AP005131.2
AC008124.1
LINC01547
AL355488.1
AC006026.3
BX293535.1
AC004846.2
FIRRE
AC084018.2
AC005342.2
AC090948.3
AC079305.1
AC099850.3
UBR5.AS1
USP12.AS1
WDR86.AS1
AL450384.2
AC007278.1
AC010809.1
AC107959.3
AC245052.7
AC004825.2
LINC00926
AL353622.1
MHENCR
AL513542.1
AL031282.2
AC006042.3
AL158163.1
AC087620.1
AC037487.2
AC007938.3
AC092620.1
AL021878.2
AL512329.2
AL121672.1
AC040970.1
AC079174.1
AC027020.2
AL022328.3
AC006042.1
AL391988.1
AC092490.1
TNFRSF10A.AS1
ARAP1.AS2
AC125257.1
LINC01410
AC008764.2
AC132807.2
CACNA1C.AS2
AC120498.2
GRK5.IT1
AC016590.2
AL645608.6
LINC00921
AP006621.1
LINC02019
AC104083.1
AC018607.1
LINC02449
AC244197.2
MIR22HG
LINC01503
ITGB2.AS1
AC004918.3
AL133243.3
LINC02256
AL031186.1
LINC00685
VIM.AS1
SCAMP1.AS1
SLC9A3.AS1
POLR2J4
AC087749.1
AC015813.1
FAM201A
GHRLOS
SNHG17
AC096733.2
AC108134.3
AC025040.1
MED4.AS1
ZNF674.AS1
AC012306.2
AL139349.1
LINC02384
AC004233.3
AL391121.1
AL158835.2
SCARNA9
AL592430.1
AL606834.2
AC007728.2
AL035661.1
AL021707.8
AC013402.1
AL445471.1
AC009779.2
MYCNOS
AC009948.1
OTUD6B.AS1
LINC01138
FLJ20021
GAS5
MIR3142HG
AL391839.1
AC017100.1
AL355304.1
AC025917.1
AC100810.1
LBX2.AS1
TMEM161B.AS1
CR936218.1
AC245060.5
LINC01278
LINC02446
USP3.AS1
AC067945.3
ZNF667.AS1
AC245060.2
LINC01765
AC009318.4
PROSER2.AS1
LINC01786
AC024270.1
AC027514.2
TRG.AS1
ARHGAP27P1.BPTFP1.KPNA2P3
AL133342.1
C10orf55
NARF.IT1
OIP5.AS1
AL035071.1
AC116351.1
AC131009.3
SNHG20
AC092755.1
AC090617.5
AC007387.1
AC091138.1
AC039056.2
AC005154.4
AC007384.1
AL391832.1
AC008906.1
AC025171.5
AC090510.2
AC254633.1
AP002761.1
AC048382.2
CIRBP.AS1
AC244502.1
AC079921.2
AC027601.3
AP001625.2
AL591895.1
LINC02361
MID1IP1.AS1
AC011477.1
AC114760.2
AL391244.1
AC003956.1
PSMG3.AS1
TMEM105
EP300.AS1
AP003392.4
Z98884.2
AL353804.1
AC006157.1
AL157895.1
TNK2.AS1
AC008114.1
AC138207.5
AC012615.1
AL928654.2
GABPB1.AS1
AC005332.6
ERICH6.AS1
AC119396.1
LINC00968
AC145207.8
AC010680.2
LYRM4.AS1
HCG18
PRKCQ.AS1
AC087222.1
CRNDE
AC010883.1
AC020916.1
AC008735.1
AC005261.1
HOXB.AS1
AC018695.3
NADK2.AS1
AC007066.2
AP001160.1
LINC00893
ZEB1.AS1
AC022960.1
AC008770.3
LINC00899
LINC00877
LINC00667
AL136368.1
LINC02021
AC005520.2
AL139407.1
ADIRF.AS1
AC010326.3
AC018450.1
ACAP2.IT1
AL450992.2
AC027097.2
AJ009632.2
LINC00173
U62317.1
RAD51.AS1
AC095057.3
AC012557.1
LINC00665
LINC01871
AP002360.1
AC025171.4
AC021016.2
N4BP2L2.IT2
AC034102.6
AC010731.1
LINC02084
AC007298.2
AL021707.6
AC245140.2
AC138956.1
AC096921.2
AC068580.1
AL135999.1
AL136984.1
LINC02132
AL023284.4
LINC00937
AC079354.2
LENG8.AS1
AL138921.2
LINC00638
AC099811.4
AL109761.1
AC005264.1
AC010654.1
AC109322.1
AL031600.1
AP000355.1
LINC01374
AC007278.2
AC106037.2
AC104794.2
AC009113.1
AC046143.2
IQCH.AS1
AC023906.5
PTOV1.AS2
AC087623.1
AL159169.2
LYST.AS1
AC093734.1
AL117335.1
AC006538.1
AL359076.1
AC068533.3
AC062037.2
AC016586.1
AL109614.1
AL158166.1
AC022210.1
AC103724.4
AC103591.3
CH17.340M24.3
AL022328.2
AC073052.1
AP002954.1
FLNB.AS1
SNHG8
AC010536.2
AC010809.2
AC092953.2
AF064858.1
TAPT1.AS1
AC123912.4
AL139286.2
TSPOAP1.AS1
RNASEH1.AS1
AC044849.1
AL360181.2
LINC00861
AC018904.1
AC009093.4
ARPP21.AS1
CHRM3.AS2
AC138649.1
SOCS2.AS1
AC021188.1
AC092171.3
AC060780.1
MIR222HG
AC243964.3
AL391839.2
AC009950.1
AL022316.1
LINC00528
AC092338.1
AC012467.2
LINC01237
AC092723.1
AC005332.3
AC123912.1
STARD4.AS1
AC108727.1
AP002807.1
MELTF.AS1
AL049840.4
AC002310.1
LINC01480
AC147067.1
AC004080.4
VCAN.AS1
AC073896.4
LINC01023
AP001107.4
AL157871.5
AC022973.3
AP001469.2
RTCA.AS1
ZEB2.AS1
AC008763.1
AC072022.1
RARA.AS1
AC008115.3
AC011477.2
AC004687.1
LINC01857
AC126755.1
AC004069.1
AC011472.2
URB1.AS1
AC102953.2
AL133406.2
EIF3J.DT
NCK1.DT
AC067817.2
AC007728.3
AL158832.1
AC092746.1
WAC.AS1
AC111000.4
LINC02147
SNHG26
AC104958.2
DCUN1D2.AS
AL121672.2
AC127502.2
AC025171.3
HOXA.AS2
AC008035.1
UBE2R2.AS1
AL122035.1
KLF7.IT1
AC012615.4
SNHG22
JARID2.AS1
AC007952.4
CELF2.AS1
AC024075.1
AL662844.3
AL162457.1
LINC00963
AC087277.2
SATB1.AS1
AC099811.5
MYB.AS1
AL035530.1
AC011444.1
AC136475.2
AC134775.1
AC023510.2
AP000786.1
AC019080.5
AC008736.1
AL161725.1
AL596247.1
SNHG12
SNHG16
AC026803.2
BX640514.2
AP002812.5
AC006441.1
AL162742.1
LINC00174
AC008750.1
AC104088.1
AP001318.2
FAR1.IT1
AC068790.4
AP000640.1
AC024267.3
AL139022.2
AP003064.2
AC022400.1
AC103769.1
SNHG25
LLPH.DT
AC027307.2
AC010186.3
U62317.2
LINC00958
AC010175.1
LINC01215
AC002091.2
AC018695.6
AC004540.1
NALT1
AP003068.2
AC097641.2
RSF1.IT2
AC018653.3
AC009812.1
ASH1L.AS1
C22orf34
AL391834.2
AL590764.1
JPX
AC003070.1
AC012313.1
AL391832.2
AC121761.1
AC053513.1
AL050341.2
AC068870.2
TTTY14
AL109914.1
HOMER3.AS1
PAXIP1.AS2
MIRLET7BHG
AC138207.4
PPP3CB.AS1
AC012368.1
AC078883.1
BACE1.AS
AC092849.1
TET2.AS1
AC009831.3
AC091180.4
AC068413.1
AL158210.1
NRAV
LINC00294
AC005288.1
AL359921.1
AC016957.2
AL591684.2
AC243960.3
AC020913.3
HOXA.AS3
ASMTL.AS1
AC091057.1
AC009974.1
AC008443.6
SH3BP5.AS1
AD001527.1
AC008537.2
AL136090.1
AC011476.3
MIR3945HG
AC011939.2
DHRS4.AS1
NIFK.AS1
AC026124.2
AC006064.2
TPT1.AS1
HOXA10.AS
AL022322.1
PRR7.AS1
NPTN.IT1
AC099524.1
AC009283.1
BAALC.AS2
AC104634.1
AL645933.2
LINC00865
AL513122.2
AC009318.1
LINC00205
PDCD4.AS1
AC002464.1
AC026979.2
U91328.1
AC093627.3
AC138356.1
AC073869.1
AC131097.3
AP000763.3
AL596094.1
AC018553.1
AC004771.3
AC018926.3
LINC00106
AC037459.3
AC037198.1
AC079313.1
AC008937.2
AC004253.1
AC103691.1
MIR155HG
AL031775.2
ADORA2A.AS1
AC124045.1
AC026471.1
AC010761.3
AC010271.1
AC018529.2
NNT.AS1
AC040977.1
CCDC26
AC064805.1
AL359711.2
AC127024.3
AC073349.1
AC011899.2
CACNA1C.AS1
AL627309.2
AC009495.3
AL096865.1
LINC01133
AC137630.3
AP001505.1
AC006033.2
AC069234.5
AL512306.3
AC009403.1
PSMD6.AS2
AC008753.2
SLC5A4.AS1
AC018552.2
LINC00996
SDCBP2.AS1
AC016866.1
LINC01619
AC004381.1
AC018647.2
LINC01963
AC084036.1
EIF1AX.AS1
AP000808.1
AC008894.2
SNHG9
AC024075.2
AC092143.3
AC008074.2
ANKRD10.IT1
AC132872.3
AC108063.1
AC092171.4
AC009506.1
AC130456.3
AL731557.1
AC125603.1
AC087276.1
EPHA1.AS1
AC004067.1
AC073611.1
FBXL19.AS1
AL512791.1
LINC02175
AC011899.3
AL357033.3
AC004494.1
LINC00997
LIMS1.AS1
AC020663.3
AL031123.1
CPNE8.AS1
LINC01506
AL354733.3
AP001542.3
AP001458.1
AC004492.1
AL022328.4
AC093110.1
AL022328.1
LINC00211
DANCR
AL358333.2
AL354892.2
CD27.AS1
AC211476.2
AC006547.1
AC055720.2
AC069281.2
AL365330.1
AC106028.4
ASB16.AS1
AC104564.1
FAM13A.AS1
AC090181.2
AC246787.2
AC090515.4
AL049552.1
AC004884.2
AL035071.2
ATP1B3.AS1
AL136320.1
FAM198B.AS1
AC099811.1
AC015971.1
FAM157C
AC007383.2
CARD8.AS1
AC018926.2
AC021594.2
NUP50.DT
AC073569.3
AC009318.3
TMEM147.AS1
ZNF433.AS1
AC090152.1
AL355075.2
AC116407.2
AL035530.2
XIST
AC092755.2
AC079684.1
AC092651.2
OCIAD1.AS1
AC022098.1
AC087752.3
AC035139.1
AC010768.2
AL591845.1
AL121603.2
AP001432.1
DNAJC3.DT
MIR9.3HG
LINC00482
AP001350.1
JMJD1C.AS1
AC245884.8
AC073487.1
LINC01176
AC116552.1
AC004846.1
AC093627.4
AC008610.1
SNHG7
AC090772.1
MEG3
LINC02422
AC007216.2
AC002553.1
ZNF710.AS1
AC093297.2
AL357033.4
CAHM
PCAT18
AC129510.1
HCG27
AC023510.1
SMC5.AS1
MIR181A1HG
AC090739.1
AC010733.1
AC139795.2
LINC00954
AC009120.3
NDUFV2.AS1
AC133644.2
AC026401.2
AC002091.1
HCP5
AC024267.5
AC007336.1
RRN3P2
SRP14.AS1
SIAH2.AS1
AC134349.1
AC040169.3
AC074011.1
AC005104.1
MIR600HG
HHLA3
AC022211.1
AC008033.3
AC008957.1
AC245014.3
ZNF790.AS1
AC092171.5
SENCR
SEC62.AS1
AF001548.2
AP001099.1
AC103996.2
AL391832.3
ZBED5.AS1
AC110792.2
AC097504.2
AC012313.2
AC245128.3
AC026471.4
MIR181A2HG
PRKAG2.AS1
AC015871.3
AC092653.1
AC095055.1
AC093788.1
MIR210HG
AL603756.1
AC093690.1
AL357079.1
HEIH
AC007036.2
LINC02285
AC005391.1
AC016949.1
AC012645.3
IL12A.AS1
